# Supplementary material for: Fam49b dampens TCR signal strength to regulate survival of positively selected thymocytes and peripheral T cells
Source: eLife. 2024 Aug 19;13:e76940. doi: 10.7554/eLife.76940 (PMC11333044; doi:10.7554/eLife.76940)
Supplement: Figure 1—source data 1. [file elife-76940-fig1-data1.zip]

Archive with 4 entries (4 files):
- 1A Cyrib-KO.ab1
- 1A Cyrib-WT.ab1
- 1B Cyria-KO.ab1
- 1B Cyria-WT.ab1
