# Supplementary material for: Fam49b dampens TCR signal strength to regulate survival of positively selected thymocytes and peripheral T cells
Source: eLife. 2024 Aug 19;13:e76940. doi: 10.7554/eLife.76940 (PMC11333044; doi:10.7554/eLife.76940)
Supplement: Figure 4—source data 2. [file elife-76940-fig4-data2.zip]

Archive with 20 entries (20 files):
- Figure 4 - source data 2/FAM49B.pptx
- Figure 4 - source data 2/FAM49B.tif
- Figure 4 - source data 2/GAPDH.pptx
- Figure 4 - source data 2/GAPDH.tif
- Figure 4 - source data 2/p-ERK.pptx
- Figure 4 - source data 2/p-ERK.tif
- Figure 4 - source data 2/p-LAT.pptx
- Figure 4 - source data 2/p-LAT.tif
- Figure 4 - source data 2/p-PLC r1.pptx
- Figure 4 - source data 2/p-PLC r1.tif
- Figure 4 - source data 2/p-ZAP-70.pptx
- Figure 4 - source data 2/p-ZAP-70.tif
- Figure 4 - source data 2/t-ERK.pptx
- Figure 4 - source data 2/t-ERK.tif
- Figure 4 - source data 2/t-LAT.pptx
- Figure 4 - source data 2/t-LAT.tif
- Figure 4 - source data 2/t-PLC r1.pptx
- Figure 4 - source data 2/t-PLC r1.tif
- Figure 4 - source data 2/t-ZAP-70.pptx
- Figure 4 - source data 2/t-ZAP-70.tif
