# Supplementary material for: Fam49b dampens TCR signal strength to regulate survival of positively selected thymocytes and peripheral T cells
Source: eLife. 2024 Aug 19;13:e76940. doi: 10.7554/eLife.76940 (PMC11333044; doi:10.7554/eLife.76940)
Supplement: Figure 4—source data 3. [file elife-76940-fig4-data3.zip]

Archive with 18 entries (18 files):
- Figure 4 - source data 3/FAM49B.pptx
- Figure 4 - source data 3/FAM49B.tif
- Figure 4 - source data 3/GAPDH.pptx
- Figure 4 - source data 3/GAPDH.tif
- Figure 4 - source data 3/PAK 123.pptx
- Figure 4 - source data 3/PAK 123.tif
- Figure 4 - source data 3/PAK1.pptx
- Figure 4 - source data 3/PAK1.tif
- Figure 4 - source data 3/PAK2.pptx
- Figure 4 - source data 3/PAK2.tif
- Figure 4 - source data 3/PAK3.pptx
- Figure 4 - source data 3/PAK3.tif
- Figure 4 - source data 3/p-PAK 1(Ser144), 2(Ser 141).pptx
- Figure 4 - source data 3/p-PAK 1(Ser144), 2(Ser 141).tif
- Figure 4 - source data 3/p-PAK 1(Ser192), 2(Ser 197).pptx
- Figure 4 - source data 3/p-PAK 1(Ser192), 2(Ser 197).tif
- Figure 4 - source data 3/p-PAK 1(Thr423), 2(Thr402).pptx
- Figure 4 - source data 3/p-PAK 1(Thr423), 2(Thr402).tif
