# Supplementary material for: Fam49b dampens TCR signal strength to regulate survival of positively selected thymocytes and peripheral T cells
Source: eLife. 2024 Aug 19;13:e76940. doi: 10.7554/eLife.76940 (PMC11333044; doi:10.7554/eLife.76940)
Supplement: Figure 6—figure supplement 2—source data 1. [file elife-76940-fig6-figsupp2-data1.zip]

Archive with 8 entries (8 files):
- Figure 6-figure supplement 2 - source data 1/Bcl-2.pptx
- Figure 6-figure supplement 2 - source data 1/Bcl-2.tif
- Figure 6-figure supplement 2 - source data 1/BIM.pptx
- Figure 6-figure supplement 2 - source data 1/BIM.tif
- Figure 6-figure supplement 2 - source data 1/FAM49B.pptx
- Figure 6-figure supplement 2 - source data 1/FAM49B.tif
- Figure 6-figure supplement 2 - source data 1/GAPDH.pptx
- Figure 6-figure supplement 2 - source data 1/GAPDH.tif
